# Supplementary material for: Prospective Analysis of the Temporal Relationship between Psychological Distress and Atopic Dermatitis in Female Adults: A Preliminary Study
Source: Healthcare (Basel). 2022 Sep 29;10(10):1913. doi: 10.3390/healthcare10101913 (PMC9601420; doi:10.3390/healthcare10101913)
Supplement: Supplementary file 1 [file healthcare-10-01913-s001.zip]

Archive with 1 entries (1 files):
- healthcare-1883272-supplementary.pdf
